# Supplementary material for: Anti-Müllerian Hormone and Cardiometabolic Disease in Women: A Two-Sample Mendelian Randomization Study
Source: Rev Cardiovasc Med. 2022 Jul 25;23(8):269. doi: 10.31083/j.rcm2308269 (PMC11266950; doi:10.31083/j.rcm2308269)
Supplement: Supplementary file 1 [file 2153-8174-23-8-269-s1.zip]

Archive with 4 entries (4 files):
- Supplemental Figure 1_RiCM.pdf
- Supplemental Table 1_MendeleyData_RiCM.docx
- Supplemental Table 2_RiCM.docx
- Supplemental Table 3_RiCM.docx
